# Supplementary material for: In-Silico Analysis and Antidiabetic Effect of α-Amylase and α-Glucosidase Inhibitory Peptides from Lupin Protein Hydrolysate: Enzyme-Peptide Interaction Study Using Molecular Docking Approach
Source: Foods. 2022 Oct 26;11(21):3375. doi: 10.3390/foods11213375 (PMC9656729; doi:10.3390/foods11213375)
Supplement: Supplementary file 1 [file foods-11-03375-s001.zip]

Archive with 1 entries (1 files):
- foods-1906146-supplementary.pdf
